# Supplementary material for: Non-Targeted Metabolite Profiles and Sensory Properties Elucidate Commonalities and Differences of Wines Made with the Same Variety but Different Cultivar Clones
Source: Metabolites. 2020 May 28;10(6):220. doi: 10.3390/metabo10060220 (PMC7344679; doi:10.3390/metabo10060220)
Supplement: Supplementary file 1 [file metabolites-10-00220-s001.zip › Table S1.xlsx]

## Sheet: Spice
Table S1. Table of all features associated to specific attribute (VIP score> 1.0)
Peak.ID	VIP score > 1.0	mz_mean	RT_mean	Identification	Chemical class	MS2 fragments
PP_016446	1.0429	515.073	7.99538	Pyranocyanidin 3-O-acetyl-Glc	Anthocyanins	311.2
PN_36578	1.13379	331.103	2.63695	Galloyl Glucose I (1-O 6-O)	Galloyl derivatives	Not captured
PP_113344	1.17273	320.096	0.98106
PP_161849	1.60277	365.256	7.58966
PP_009290	1.61978	473.203	7.14931	Pyranocyanidin 3-O-Glc	Anthocyanins	311.2
PP_107706	2.04016	302.207	5.99618
PN_49178	2.18155	437.72	8.6666
PP_161533	2.28408	364.225	10.0147
PN_11398	2.45808	847.258	6.33148
PP_180360	2.52913	428.247	4.21666
PP_076674	2.68326	182.06	0.482248	Tyrosine	Amino acids	136.1; 165.1
PP_174102	3.57841	407.148	4.91337
PP_026176	3.92132	580.239	7.78964
PP_007810	4.08645	465.271	7.09186	Delphinidin 3-O-Glc	Anthocyanins	303.1; 229.0
PN_59839	4.66321	575.188	6.90391
PP_136116	5.46403	707.184	0.66787	Carboxypyranomalvidin 3-O-coumaroyl-Glc	Anthocyanins	399.0; 383.0
PP_108804	5.84446	305.187	3.40486	Taxifolin	Flavonols, Flavanols, Dihydroflavonols	287; 277; 259; 245; 231; 195; 179; 153; 137; 123
PP_168729	8.54221	389.24	5.20031
PP_161288	8.84386	363.932	16.925
PP_180811	8.87374	429.322	14.8674
PN_10921	11.8123	825.261	6.12511
PN_56018	11.9617	519.154	8.5021
PP_175304	12.1434	410.988	0.543384
PN_63746	13.25	163.045	1.08527	Coumaric acid	Hydroxycinnamic acid derivatives	119
PP_110245	20.0451	309.193	4.38681
PP_010661	20.6661	481.228	6.20516	Myricetin Glc	Flavonols, Flavanols, Dihydroflavonols	319.11; 123.12
PP_164260	20.757	374.203	3.7388
PN_32677	26.0868	305.12	5.41287	Epigallocatechin	Ellagitannnins	287; 263; 261; 247; 243; 221; 219; 179; 167; 165; 164; 139; 137; 125
PN_50162	27.0081	447.191	5.6314	Quercetrin	Flavonols, Flavanols, Dihydroflavonols	357; 327; 285; 284; 255; 227; 151:
PP_168680	32.2615	389.206	3.60936
PP_011728	35.1136	487.196	5.58889	Pyranopeonidin 3-O-Glc	Anthocyanins	325; 310
PP_005003	40.3363	453.143	4.90402
PP_032018	43.3419	208.059	3.76682

## Sheet: Woody
Peak.ID	VIP score > 1.0	mz_mean	RT_mean	Identification	Chemical class	MS2 fragments
PN_06547	1.02801	685.328	4.54966
PP_172691	1.46264	402.232	4.26375
PN_60193	2.06578	578.325	10.7042
PP_017729	2.12075	522.3	13.702
PN_60668	2.26011	583.258	8.79864
PP_173573	2.40919	405.211	5.88695
PP_027614	3.03266	435.205	6.61308	Tetrahydroxychalcone -O-glucoside II; butein -glucoside II; chalcone -O-glucoside II; Naringenin -O-beta-D-glucoside II;	Flavanones	417; 273
PP_113276	3.24986	320.005	2.78117
PP_067922	4.49104	163.06	1.01278	Hydroxycoumarin	Hydroxycinnamic acid derivatives	Not captured
PP_110191	5.37251	309.143	7.45578
PP_109118	5.86705	306.164	2.36499
PN_09276	6.32745	752.22	0.683271
PP_011354	6.70882	485.214	12.6106
PP_173276	6.77248	404.212	2.93928
PN_10921	8.76028	825.261	6.12511
PP_110245	8.96171	309.193	4.38681
PP_156218	9.13631	347.201	6.35377
PN_48532	10.0763	433.191	3.81417	Tetrahydroxychalcone -O-glucoside II; butein -glucoside II; chalcone -O-glucoside II; Naringenin -O-beta-D-glucoside II;	Flavanones	313; 301; 271
PN_11906	10.9297	869.282	0.853781
PN_51402	13.3031	461.202	5.98112	Isorhamnetin-O-glucoside	Flavonols, Flavanols, Dihydroflavonols	Not captured
PP_005003	14.9497	453.143	4.90402
PN_59839	16.808	575.188	6.90391
PP_015632	16.8281	509.299	8.08522
PN_49534	17.0105	439.162	5.35177
PP_164260	17.5759	374.203	3.7388
PN_56481	20.7384	477.281	9.23233	Isorhamnetin-O-glucoside	Flavonols, Flavanols, Dihydroflavonols	Not captured
PP_168729	21.457	389.24	5.20031
PP_108377	26.0309	305.185	3.4039	Taxifolin	Flavonols, Flavanols, Dihydroflavonols	287; 277; 259; 245; 231; 195; 179; 153; 137; 123
PN_59298	27.5303	567.239	8.30866
PN_60283	30.2272	579.232	5.02696	Urolithin A 3,8-O-diglucuronide	Ellagitannins	535; 441; 417; 399; 373; 370; 285; 223; 209; 207; 195
PP_032018	34.8844	208.059	3.76682
PP_010661	36.9943	481.228	6.20516	Myricetin Glc isomer	Flavonols, Flavanols, Dihydroflavonols	319.11; 123.12
PP_011728	37.3293	487.196	5.58889	Pyranopeonidin 3-O-Glc	Anthocyanins	325; 310
PP_168680	47.3109	389.206	3.60936

## Sheet: Smoky
Peak.ID	VIP score > 1.0	mz_mean	RT_mean	Identification	Chemical class	MS2 fragments
PP_119110	1.01394	336.107	0.792452
PP_161161	1.07742	363.163	4.87512
PP_113415	1.11463	320.164	3.86307
PP_118016	1.15116	333.156	5.1001
PP_121328	1.23366	263.124	2.51746
PP_169064	1.23616	390.243	4.98956
PP_108390	1.25469	304.187	5.68488	Gynocardin	Cyanogenic glucosides	Not captured
PP_181370	1.32904	431.285	8.41113
PP_079307	1.50177	186.623	4.25672
PP_087753	1.64045	156.101	0.364409
PP_098407	1.87396	275.162	1.8345
PP_115419	2.35214	326.877	16.9026
PN_09010	2.69777	741.285	2.6765
PP_139670	2.7622	781.27	6.1238	Malvidin 3-O-Glc-(epi)cat	Anthocyanins	619.2; 257.1
PN_50762	2.88592	453.124	8.11384
PP_166438	3.36258	381.131	4.42063
PP_072753	4.45164	173.1	6.3664
PP_110240	4.68587	309.189	4.38689
PP_168165	5.20003	387.272	5.4654	Sinapoyl glucose	Hydroxycinnamic acid derivatives	Not captured
PP_165215	5.76737	377.148	4.6007
PP_177404	6.03409	417.25	8.06776
PN_53629	6.16174	489.254	4.99168
PP_010473	6.19342	480.255	12.7058
PN_51415	6.28341	461.212	5.98114	Isorhamnetin-O-glucoside (3-, 4-, 7-)	Flavonols, Flavanols, Dihydroflavonols	Not captured
PP_097452	6.44788	273.114	2.77596	Hydroxyisoflavanone I; trihydroxyflavanone I; butein I; naringenin I;	Flavonols, Flavanols, Dihydroflavonols	231; 207; 189; 179; 171; 153; 147; 119
PP_168729	6.88446	389.24	5.20031
PP_098289	7.0359	275.121	2.71591
PP_179140	7.81853	424.161	3.49692
PP_163686	8.06973	372.215	5.60403
PP_031099	8.0767	206.065	1.5124
PP_119604	8.19728	337.224	6.58804
PN_50761	8.45669	453.119	6.9243
PP_013691	9.01153	497.262	5.99831
PP_176931	9.1891	416.234	7.78525
PP_173276	10.5992	404.212	2.93928
PP_123623	11.1862	319.206	3.2685	Myricetin	Flavonols, Flavanols, Dihydroflavonols	301; 290; 283; 273; 263; 255; 245; 165; 153; 137
PP_177742	11.611	418.25	7.92946
PP_164260	15.0741	374.203	3.7388
PP_128302	16.9088	619.226	7.58806
PN_56021	22.0374	519.157	8.50259
PN_56481	22.5701	525.268	6.17632
PP_010661	22.7613	481.228	6.20516	Myricetin Glc	Flavonols, Flavanols, Dihydroflavonols	319.11; 123.12
PN_10921	24.4974	825.261	6.12511
PN_60283	27.4788	579.232	5.02696	Urolithin A 3,8-O-diglucuronide	Ellagitannins	535; 441; 417; 399; 373; 370; 285; 223; 209; 207; 195
PP_015632	31.4075	509.299	8.08522
PP_011714	36.0212	487.192	5.58923	Pyranopeonidin 3-O-Glc	Anthocyanins	325; 310
PP_032018	39.8553	208.059	3.76682
PP_108377	40.4822	305.185	3.4039	Taxifolin	Flavonols, Flavanols, Dihydroflavonols	287; 277; 259; 245; 231; 195; 179; 153; 137; 123

## Sheet: Coffee_Chocolate
Peak.ID	VIP score > 1.0	mz_mean	RT_mean	Identification	Chemical class	MS2 fragments
PP_139916	1.35312	786.543	16.1427
PN_48417	1.37896	432.239	5.91541
PP_024356	1.91074	567.16	4.83092	Myricetin-malonylglucoside	Flavonols, Flavanols, Dihydroflavonols	549; 531; 361; 319
PP_185120	2.00536	431.252	4.379
PP_167959	2.11496	387.14	3.55601	Sinapoyl glucose	Hydroxycinnamic acid derivatives	Not captured
PP_010674	2.21538	481.229	6.17792	Myricetin Glc	Flavonols, Flavanols, Dihydroflavonols	319.11; 123.12
PP_067191	2.38732	160.753	7.78184
PP_175331	2.45031	411.059	2.80277
PP_175109	2.583	410.192	6.05236
PP_131018	2.59289	647.175	7.64004
PP_013691	2.81164	497.262	5.99831
PP_081498	2.8985	193.571	3.45443	Scopoletin (potential hydroxy feulic acid fragment)	Hydroxycinnamic acid derivatives	161; 133
PP_053043	3.1198	254.151	4.80186
PP_128302	3.13918	619.226	7.58806
PP_008070	3.19084	467.118	6.68868	Catechin-4-ol 3-O-beta-D-galactopyranoside	Flavonols, Flavanols, Dihydroflavonols	Not captured
PP_021356	3.25222	545.199	5.83385
PP_021974	3.62355	550.282	6.64653
PP_111009	4.54349	312.159	3.04489
PP_101244	4.71547	282.27	15.6693
PP_126140	5.46784	600.323	8.34811
PP_116751	5.67075	330.236	7.45706
PN_04128	5.77546	647.181	6.51277	Cyclomaltodextrin I	Saccharides	Not captured
PP_097301	5.85944	272.257	14.5761
PP_152494	6.49464	645.313	7.53548
PP_129692	6.72573	633.135	6.86027	Pyranopeonidin 3-O-coumaroyl-Glc	Anthocyanins	325.2
PP_120779	6.79313	341.932	17.0047
PP_139670	7.99127	781.27	6.1238	Malvidin 3-O-Glc-(epi)cat	Anthocyanins	619.2; 257.1
PP_100231	8.18299	279.668	3.16893
PP_125543	8.72146	595.166	7.4976	Catechylpyranopeonidin-3-O-glucose	Anthocyanins	287; 157
PN_60289	9.81706	579.238	5.02684	Urolithin A 3,8-O-diglucuronide	Ellagitannins	535; 441; 417; 399; 373; 370; 285; 223; 209; 207; 195
PP_169261	11.3892	391.181	3.21122	Piceid (trasn-or cis isomer)	Stilbenes	229.1;135.0
PP_169593	18.4667	392.091	3.45576	Proacaciberin	Cyanogenic glucosides	Not captured
PP_005003	19.5231	453.143	4.90402
PP_168649	22.4598	389.2	3.6095
PP_016446	24.7593	515.073	7.99538	Pyranocyanidin 3-O-acetyl-Glc	Anthocyanins	311.2
PP_173276	24.8023	404.212	2.93928
PP_015607	32.0523	509.29	8.08494
PP_108400	34.002	305.188	3.40383	Taxifolin	Flavonols, Flavanols, Dihydroflavonols	287; 277; 259; 245; 231; 195; 179; 153; 137; 123
PP_010661	35.5677	481.228	6.20516	Myricetin Glc	Flavonols, Flavanols, Dihydroflavonols	319.11; 123.1
PP_032018	42.9954	208.059	3.76682
PP_011728	46.3448	487.196	5.58889	Pyranopeonidin 3-O-Glc	Anthocyanins	325; 310

## Sheet: Animal
Peak.ID	VIP score > 1.0	mz_mean	RT_mean	Identification	Chemical class	MS2 fragments
PP_015469	1.16587	508.315	9.998
PN_73222	1.19716	219.058	4.12024
PN_41611	1.64047	375.163	4.20133
PP_179267	1.65176	424.254	5.07089
PN_52681	1.74235	477.281	9.23233	Isorhamnetin-O-glucoside	Flavonols, Flavanols, Dihydroflavonols	Not captured
PP_008529	1.87368	469.248	7.42284
PN_56021	2.01899	519.157	8.50259
PP_094449	2.10923	157.097	10.0163
PP_004441	2.65443	450.951	17.3475
PP_161267	2.74097	363.238	6.49003
PP_152219	2.8077	613.175	6.86438	Tetrahydrofolyl Glutamate Peak	Phenolic	595; 577; 467; 451; 433; 305; 303; 255
PP_129048	2.85839	627.172	7.64864
PP_135758	3.15597	703.546	15.375
PP_108377	3.17265	305.185	3.4039	Taxifolin	Flavonols, Flavanols, Dihydroflavonols	287; 277; 259; 245; 231; 195; 179; 153; 137; 123
PP_145198	3.99136	1003.49	7.78707
PP_049560	4.018	243.996	0.493224	Pseudouridine and/or Uridine	Pyrimidine	Not captured
PP_007249	4.24327	463.078	4.02003	Peonidin 3-O-Glc	Anthocyanins	301.1; 286.1
PN_59298	4.25588	567.239	8.30866
PN_05656	4.91905	671.313	6.74587	Ellagic acid diglucoside	Ellagitannins	Not captured
PN_60283	6.01895	579.232	5.02696	Urolithin A 3,8-O-diglucuronide	Ellagitannins	535; 441; 417; 399; 373; 370; 285; 223; 209; 207; 195
PP_156499	6.91009	348.143	1.31392
PP_017749	6.97984	522.383	1.83557
PP_065016	7.02067	157.097	9.7628
PP_125543	8.35801	595.166	7.4976	Catechylpyranopeonidin-3-O-glucose	Anthocyanins	287; 157
PN_36812	8.97475	333.061	5.93671
PP_169044	9.77854	390.226	6.52487
PN_04154	11.2648	647.19	6.51398	Cyclomaltodextrin I	Saccharides	Not captured
PN_32677	15.1304	305.12	5.41287	Epigallocatechin	Ellagitannins	287; 263; 261; 247; 243; 221; 219; 179; 167; 165; 164; 139; 137; 125
PN_09964	17.0194	782.218	6.72493
PP_169599	17.2465	392.098	3.45579	Proacaciberin	Cyanogenic glycosides	Not captured
PN_14592	18.0918	992.319	6.29599
PN_90268	20.3195	291.047	4.992
PP_004988	27.9782	453.135	4.90371
PP_181998	28.6026	433.239	9.23163	Pelargonidin-O-glucoside; Apigenin-O-beta-D-glucoside; Emodin-glucoside; Genistein-O-glucoside; genistin; isovitexin;	Anthocyanins	Not captured
PP_032024	28.672	208.061	3.76683
PP_011728	35.2158	487.196	5.58889	Pyranopeonidin 3-O-Glc	Anthocyanins	325; 310
PP_010674	37.0921	481.229	6.17792	Myricetin Glc	Flavonols, Flavanols, Dihydroflavonols	319.11; 123.12
PP_010661	42.7594	481.228	6.20516	Myricetin Glc	Flavonols, Flavanols, Dihydroflavonols	319.11; 123.1
PP_168680	51.2752	389.206	3.60936

## Sheet: Herbal
Peak.ID	VIP score > 1.0	mz_mean	RT_mean	Identification	Chemical class	MS2 fragments
PP_156065	1.21255	347.095	2.97874
PP_169593	1.26421	392.091	3.45576	Proacaciberin	Cyanogenic glucosides	Not captured
PP_166550	1.2837	381.215	4.8086
PP_177404	1.39335	417.25	8.06776
PN_59135	1.74954	565.285	5.8656	Myricetin-3-malonylglucoside	Flavonols, Flavanols, Dihydroflavonols
PP_095538	2.00409	266.123	0.633574
PN_54746	2.02367	503.122	5.91353
PP_141982	2.47142	849.228	8.41173
PP_099351	2.58212	277.199	10.4719
PP_085055	3.13044	199.404	7.41237	Syringic acid (Gallic acid)	Galloyl derivatives	140; 155
PP_168302	3.46831	388.181	2.91215
PP_129084	3.58871	627.226	9.70323	Delphinidin 3,5-diGlc	Anthocyanins	303.2;465.2
PP_004988	3.61899	453.135	4.90371
PP_010654	3.90282	481.223	6.17805	Myricetin Glc	Flavonols, Flavanols, Dihydroflavonols	319.11; 123.1
PN_47210	4.25196	417.188	5.15633
PP_129735	4.56678	633.187	9.35545	Pyranopeonidin 3-O-coumaroyl-Glc	Anthocyanins	325.2; 310.2
PP_170115	5.50647	393.186	7.95274
PN_60283	5.77024	579.232	5.02696	Urolithin A 3,8-O-diglucuronide	Ellagitannins	535; 441; 417; 399; 373; 370; 285; 223; 209; 207; 195
PN_55628	6.1168	513.218	6.61605
PP_161804	7.0953	365.213	6.23234
PN_10921	7.45056	825.261	6.12511
PN_09931	14.0039	781.21	6.72517
PN_50624	15.6959	451.178	5.97468	C21H24O11: Catechin-glucoside, Epicathechin-glucoside, Epicathechin-galactoside, Cathechin-galactoside; 3-Hydroxyphloretin 2'-O-glucoside, Precarthamin, Aspalathin,7-Hydroxybutylidenephthalide 7-(6-malonylglucoside)	Flavonols, Flavanols, Dihydroflavonols	Not captured
PP_003849	18.8408	448.198	3.21274	Myricetin Glc	Flavonols, Flavanols, Dihydroflavonols	319.11; 123.1
PN_36812	19.1577	333.061	5.93671
PP_108400	21.0822	305.188	3.40383	Taxifolin	Flavonols, Flavanols, Dihydroflavonols	287; 277; 259; 245; 231; 195; 179; 153; 137; 123
PP_015632	23.2309	509.299	8.08522
PN_41751	23.5959	377.119	0.595627
PP_010661	25.1863	481.228	6.20516	Myricetin Glc	Flavonols, Flavanols, Dihydroflavonols	319.11; 123.12
PP_013685	25.9727	497.253	5.99836
PP_173276	34.6928	404.212	2.93928
PP_119594	35.6489	337.22	6.58785
PP_032024	36.4925	208.061	3.76683
PP_011714	64.8394	487.192	5.58923	Pyranopeonidin 3-O-Glc	Anthocyanins	325; 310

## Sheet: Vegetal
Peak.ID	VIP score > 1.0	mz_mean	RT_mean	Identification	Chemical class	MS2 fragments
PP_168747	1.19817	389.239	6.57668
PP_045775	1.38538	234.005	1.72048
PP_108377	2.17829	305.185	3.4039	Taxifolin	Flavonols, Flavanols, Dihydroflavonols	287; 277; 259; 245; 231; 195; 179; 153; 137; 123
PN_50624	2.21636	451.178	5.97468	C21H24O11: Catechin-glucoside, Epicathechin-glucoside, Epicathechin-galactoside, Cathechin-galactoside; 3-Hydroxyphloretin 2'-O-glucoside, Precarthamin, Aspalathin,7-Hydroxybutylidenephthalide 7-(6-malonylglucoside)	Flavonols, Flavanols, Dihydroflavonols	Not captured
PN_08622	2.31484	729.29	5.14156
PP_047887	2.59939	239.565	7.79872
PN_16719	2.62316	1053.21	7.9226
PN_37814	3.14759	341.076	3.37704	Caffeic acid-glucoside	Hydroxycinnamic acid derivatives	281; 251; 221; 203; 179; 161; 135
PP_173220	3.39426	404.177	1.32573
PP_176955	3.41126	416.25	5.71839
PP_124528	3.76394	340.358	13.563
PP_135369	3.79089	698.27	2.69327
PP_006254	4.16814	458.256	3.89597
PP_128987	4.33887	626.286	3.8189
PP_063038	4.4934	153.014	1.40901	Carveol	Terpenoid	135; 109; 95
PN_52531	4.57501	475.963	0.48278
PP_097644	4.98172	273.168	4.94243	Hydroxyisoflavanone I; trihydroxyflavanone I; butein I; naringenin I;	Flavanones	231; 207; 189; 179; 171; 153; 147; 119
PP_152217	5.02238	613.163	6.863	Tetrahydrofolyl Glutamate Peak	Phenolic	595; 577; 467; 451; 433; 305; 303; 255
PP_080259	5.14885	189.122	3.59361
PP_096106	5.44331	268.085	1.56312
PP_156414	5.59007	348.077	7.29219
PP_109453	5.86046	307.175	4.89216	Epigallocatechin I; gallochatechin I	Flavonols, Flavanols, Dihydroflavonols	289; 181; 169; 151; 139
PP_179066	6.39447	423.611	8.41109
PN_56551	6.96183	527.137	5.55208
PP_010192	7.73715	478.978	17.3939
PP_125543	9.55465	595.166	7.4976	Catechylpyranopeonidin-3-O-glucose	Anthocyanins	287; 157
PP_010661	10.2558	481.228	6.20516	Myricetin Glc	Flavonols, Flavanols, Dihydroflavonols	319.11; 123.12
PP_166550	11.4812	381.215	4.8086
PP_003872	11.5019	448.203	3.21421	Myricetin Glc	Flavonols, Flavanols, Dihydroflavonols	319.11; 123.1
PN_36812	11.6068	333.061	5.93671
PP_110245	11.8627	309.193	4.38681
PN_60283	14.4566	579.232	5.02696	Urolithin A 3,8-O-diglucuronide	Ellagitannins	535; 441; 417; 399; 373; 370; 285; 223; 209; 207; 195
PN_56590	18.0071	527.167	8.6657
PP_173276	19.6092	404.212	2.93928
PP_032018	20.8564	208.059	3.76682
PP_015607	21.0887	509.29	8.08494
PP_004988	26.3338	453.135	4.90371
PP_046065	28.6799	234.134	4.03223
PP_013685	44.4801	497.253	5.99836
PP_011714	57.852	487.192	5.58923	Pyranopeonidin 3-O-Glc	Anthocyanins	325; 310

## Sheet: Red berries
Peak.ID	VIP score > 1.0	mz_mean	RT_mean	Identification	Chemical class	MS2 fragments
PP_119594	1.0995	337.22	6.58785
PP_129207	1.19507	628.302	2.97069
PP_160202	1.36311	360.168	3.29062
PN_55359	1.79539	510.216	4.96231
PP_148349	1.98234	1331.3	6.0057
PP_028122	2.03654	451.219	6.39123	Astilbin	Flavonols, Flavanols, Dihydroflavonols	305.1; 147.1
PP_168947	2.29717	390.177	4.27827
PP_118410	2.31166	334.147	3.40911
PP_020081	2.34308	536.265	5.89401
PP_012061	2.62252	489.075	4.37059	Pyranodelphinidin 3-O-Glc	Anthocyanins	327.2
PP_169599	2.64781	392.098	3.45579	Proacaciberin	Cyanogenic glucosides	Not captured
PP_106961	2.66575	332.215	5.29494
PN_71414	2.67352	207.075	0.696932	Ethyl caffeate	Hydroxycinnamic acid derivatives	135;179.1
PP_129692	3.2834	633.135	6.86027	Pyranopeonidin 3-O-coumaroyl-Glc	Anthocyanins	325.2
PP_101201	3.3576	282.154	10.5126
PP_029493	3.6097	539.17	6.91192
PP_160641	3.7447	361.216	5.19088
PP_131018	4.65629	647.175	7.64004
PN_52997	5.17966	481.132	8.10343
PP_158194	5.95175	353.19	5.108
PN_00459	6.82002	595.226	3.74974	Quercetin 3-O-[beta-D-xylosyl-(1->6)-beta-D-glucoside]	Flavonols, Flavanols, Dihydroflavonols	Not captured
PP_119784	7.35195	338.088	4.80595	Indole-acetyl-glucoside; Indole-acetyl-myo-inositol	Phenolic	Not captured
PP_124528	8.11581	340.358	13.563
PP_160596	9.47723	361.207	3.47247
PN_47210	13.2051	417.188	5.15633
PP_120202	16.637	339.142	3.09231	Coumaroylquinic acid	Hydroxycinnamic acid derivatives	Not captured
PP_157589	18.9032	351.203	5.30867
PP_177399	19.0134	417.246	9.29482
PN_00625	23.7118	597.227	6.65836	Geniposide pentaacetate	Phenolic	579; 561; 507; 489; 477; 459; 417; 387; 357
PN_09964	26.3933	782.218	6.72493
PN_45616	30.8132	363.206	6.08325
PP_000008	35.72	434.275	9.57869
PP_024700	40.6204	570.213	6.67778
PP_161804	42.2152	365.213	6.23234

## Sheet: Stone fruits
Peak.ID	VIP score > 1.0	mz_mean	RT_mean	Identification	Chemical class	MS2 fragments
PN_61974	1.18329	567.279	7.34472
PP_008989	1.18376	472.088	7.51974
PP_132709	1.20989	667.223	0.642326
PP_054120	1.81459	258.121	0.584609
PN_60205	1.9034	578.338	10.7045
PP_067974	2.02099	163.062	1.28888	Hydroxycoumarin I	Hydroxycinnamic acid derivatives	Not captured
PN_51206	2.08284	459.141	3.53849
PP_119604	2.88919	337.224	6.58804
PP_156494	3.36377	348.14	2.96216
PP_169682	3.70317	392.183	5.73791	Proacaciberin	Cyanogenic glucosides	Not captured
PN_59131	3.73681	565.282	5.89416	Myricetin-3-malonylglucoside	Flavonols, Flavanols, Dihydroflavonols	521
PN_44308	3.8294	403.175	4.68093
PN_54890	3.83236	505.178	0.765316
PP_094312	4.30729	157.097	9.00999
PP_184716	4.39418	417.234	4.65238
PP_028122	4.43705	451.219	6.39123	Astilbin	Flavonols, Flavanols, Dihydroflavonols	305.1; 147.1
PP_043772	4.50419	229.15	1.00872	resveratrol (trans- cis isomer)	Stilbenes	135.0; 107.1
PP_008107	4.75512	467.159	4.78417	Taxifolin glucoside	Flavonols, Flavanols, Dihydroflavonols	449; 431; 371; 347; 329; 305; 303; 137
PP_156130	6.34398	347.156	1.3724
PN_09964	6.55635	782.218	6.72493
PP_047853	6.78179	239.213	17.1346
PP_160641	7.03032	361.216	5.19088
PP_176633	7.08935	415.219	5.37795
PP_098270	7.48166	275.104	6.15879
PP_094449	8.91136	157.097	10.0163
PP_173276	8.92786	404.212	2.93928
PP_162332	9.15645	367.176	4.05726
PN_36794	9.63807	333.058	5.93689
PP_085734	12.4198	200.587	0.480813
PP_167959	13.0763	387.14	3.45601	Sinapoyl glucose	Hydroxycinnamic acid derivatives	Not captured
PN_41751	19.5461	377.119	0.595627
PN_57685	20.4607	545.251	3.17794	Pectate I	Organic acids	527; 525; 485; 371; 353; 346; 190; 173
PP_161804	24.2759	365.213	6.23234
PP_040749	27.0964	223.601	3.21383
PP_177382	27.5545	417.234	5.01283
PN_59591	27.6233	571.195	7.91837
PN_36802	29.3785	333.058	5.38051
PP_160596	35.1377	361.207	3.47247
PN_47210	35.3049	417.188	5.15633	Kaempferol arabinoside	Flavonols, Flavanols, Dihydroflavonols	Not captured
PN_59650	39.0695	572.201	7.918

## Sheet: Caramelized
Peak.ID	VIP score > 1.0	mz_mean	RT_mean	Identification		Chemical class	MS2 fragments
PP_167959	1.24988	387.14	3.45601	Sinapoyl glucose		Hydroxycinnamic acid derivatives	Not captured
PN_31195	1.45791	295.171	6.06556	Coutaric acid (cis- and trans- isomers)		Hydroxycinnamic acid derivatives	163.1; 149.1
PP_161638	1.49874	365.063	5.06813
PN_08437	1.68609	726.236	9.35516
PP_174127	1.7241	407.19	5.54507
PP_047555	1.89664	239.103	2.18436
PN_59230	2.02528	567.179	7.87075
PP_170091	2.04106	393.154	5.51373
PN_46226	2.13515	405.178	5.0099
PN_40205	2.1555	361.031	0.551347
PP_012028	2.24973	488.355	14.4863
PP_104183	2.73883	291.156	1.6789	Catechin		Flavonols, Flavanols, Dihydroflavonols	139; 123.1
PP_053417	2.80066	255.159	7.68673
PN_08850	2.89769	737.321	6.61193
PN_89718	3.12895	287.093	5.81984	Dalbergioidin; Tetrahydroxyisoflavanone; pentahydroxychalcone; Hydroxy-dihydrogenistein; 2-O-Methylswertianin; Dimethoxy-dihydroxyxanthone; Gentiacaulein; Micromelin; Okanin; Swerchirin		Flavanones	Not captured
PP_001104	3.5395	437.726	6.51268	Phlorizin		Chalcone	419; 401; 383; 341; 317; 299; 275
PN_59841	3.69689	575.188	8.3138
PN_00680	4.06154	597.326	7.7803	Geniposide pentaacetate		Irinoids	579; 561; 507; 489; 477; 459; 417; 387; 357
PP_033194	5.49785	210.074	2.36521
PP_168436	5.96837	388.244	6.83382
PN_03319	6.13621	635.291	5.72336	1,2,6-trikis-O-galloyl-beta-D-glucose		Ellagitannins	465
PP_167058	7.20556	383.228	4.40719
PP_109058	7.61535	306.13	0.756332	Dihydrokaempferol		Flavonols, Flavanols, Dihydroflavonols	Not captured
PP_166550	8.41105	381.215	4.8086
PN_56299	8.72157	523.247	6.63356
PP_040749	8.86434	223.601	3.21383
PP_164626	9.59209	375.187	3.57421
PP_132709	11.2317	667.223	0.642326
PN_36794	12.5939	333.058	5.93689
PP_172037	12.8308	400.19	3.70922
PN_00625	12.9225	597.227	6.65836	Geniposide pentaacetate		Irinoids	579; 561; 507; 489; 477; 459; 417; 387; 357
PN_65382	12.9393	175.082	8.41648
PP_161813	14.8873	365.218	6.23198
PN_47350	14.9983	419.138	5.63424
PP_172090	16.6267	400.222	4.10677
PN_59650	16.9294	572.201	7.918
PN_09964	19.0568	782.218	6.72493
PP_011728	19.3494	487.196	5.58889	Pyranopeonidin 3-O-Glc		Anthocyanins	325; 310
PN_36802	22.2039	333.058	5.38051
PP_119604	22.8807	337.224	6.58804
PN_89741	24.5658	287.12	2.98252	Dalbergioidin; Tetrahydroxyisoflavanone; pentahydroxychalcone; Hydroxy-dihydrogenistein; 2-O-Methylswertianin; Dimethoxy-dihydroxyxanthone; Gentiacaulein; Micromelin; Okanin; Swerchirin		Flavanones	Not captured
PN_47210	35.0776	417.188	5.15633	Kaempferol arabinoside		Flavonols, Flavanols, Dihydroflavonols	Not captured
PN_41751	45.7187	377.119	0.595627

[truncated: 6 more sheets: Nuts, Acidity, Astringency, Bitterness, Sweetness, Season]
