# Supplementary material for: Non-Targeted Metabolite Profiles and Sensory Properties Elucidate Commonalities and Differences of Wines Made with the Same Variety but Different Cultivar Clones
Source: Metabolites. 2020 May 28;10(6):220. doi: 10.3390/metabo10060220 (PMC7344679; doi:10.3390/metabo10060220)
Supplement: Supplementary file 1 [file metabolites-10-00220-s001.zip › Table S2.xlsx]

## Sheet: Aroma
Table S2. Identification of all molecular features that significantly contribute to specific sensory attribute ( VIP score > 1.0).
Peak.ID	Chemical_class	Attribute	Vegetal	Herbal	Red.berries	Stone.fruits	Caramelized	Nuts	spice	Woody	Coffee.Chocolate	Smoky	Animal
PN_09964	Unknown	Animal, Caramelized, Red Berries, Stone Fruits	0	0	26.3933	6.55635	19.0568	0	0	0	0	0	17.0194
PP_011728	Anthocyanins	Animal, Caramelized, Coffee Chocolate, Spice, Woody	57.852	64.8394	0	0	19.3494	0	35.1136	37.3293	46.3448	36.0212	35.2158
PP_010661	Flavonols, Flavanols, Dihydroflavonols	Animal, Coffee Chocolate, Herbal, Smokey, Spice, Vegetal, Woody	10.2558	25.1863	0	0	0	0	20.6661	36.9943	35.5677	22.7613	42.7594
PP_010674	Flavonols, Flavanols, Dihydroflavonols	Animal, Coffee Chocolate	0	3.90282	0	0	0	0	0	0	2.21538	0	37.0921
PP_125543	Anthocyanins	Animal, Coffee Chocolate, Vegetal	9.55465	0	0	0	0	0	0	0	8.72146	0	8.35801
PP_167959	Hydroxycinnamic acid derivatives	Caramelized, Coffee Chocolate, Stone Fruits	0	0	0	13.0763	1.24988	0	0	0	2.11496	0	0
PP_004988	Unknown	Animal, Herbal, Vegetal	26.3338	3.61899	0	0	0	0	40.3363	14.9497	19.5231	0	27.9782
PP_032024	Unknown	Animal, Herbal	20.801	36.4925	2.07782	0	0	0	43.3427	34.9074	42.9474	39.8694	28.672
PN_36812	Unknown	Animal, Herbal, Vegetal	11.6068	19.1577	0	9.63807	12.5939	0	0	0	0	0	8.97475
PN_41751	Unknown	Caramelized, Herbal, Stone Fruits	0	23.5959	0	19.5461	45.7187	0	0	0	0	0	0
PN_47210	Flavonols, Flavanols, Dihydroflavonols | Unknown	Caramelized, Herbal, Red Berries, Stone Fruits	0	4.25196	13.2051	35.3049	35.0776	0	0	0	0	0	0
PN_60283	Ellagitannins	Animal, Herbal, Smokey, Vegetal, Woody	14.4566	5.77024	0	0	0	0	0	30.2272	9.81706	27.4788	6.01895
PP_108400	Flavonols, Flavanols, Dihydroflavonols	Coffee Chocolate, Herbal	2.17829	21.0822	0	0	0	0	21.2922	26.0309	34.002	40.4822	3.17265
PP_166550	Unknown	Caramelized, Herbal, Vegetal	11.4812	1.2837	9.92378	0	8.41105	8.7359	0	0	0	0	0
PP_169593	Cyanogenic glucoside	Coffee Chocolate, Herbal	0	1.26421	2.64781	0	0	0	0	0	18.4667	0	17.2465
PP_173276	Unknown	Coffee Chocolate, Herbal, Smokey, Stone Fruits, Vegetal, Woody	19.6092	34.6928	0	8.92786	0	0	0	6.77248	24.8023	10.5992	0
PP_129692	Anthocyanins	Coffee Chocolate, Nuts, Red Berries	0	0	3.2834	0	0	28.1823	0	0	6.72573	0	0
PP_131018	Unknown	Coffee Chocolate, Nuts, Red Berries	0	0	4.65629	0	0	19.9028	0	0	2.59289	0	0
PP_139916	Unknown	Coffee Chocolate, Nuts	0	0	0	0	0	4.19187	0	0	1.35312	0	0
PP_156499	Unknown	Animal, Nuts	0	0	0	0	0	3.25954	0	0	0	0	6.91009
PN_00625	Irinoids | Phenolic	Caramelized, Red Berries	0	0	23.7118	0	12.9225	0	0	0	0	0	0
PP_000008	Unknown	Nuts, Red Berries	0	0	35.72	0	0	46.4516	0	0	0	0	0
PP_119594	Unknown	Herbal, Red Berries	19.4326	35.6489	1.0995	2.88919	22.8807	0	0	0	0	8.19728	0
PP_161804	Unknown	Herbal, Red Berries, Stone Fruits	0	7.0953	42.2152	24.2759	12.8399	0	0	0	0	0	0
PP_169599	Cyanogenic glycoside | Cyanogenic glucoside	Animal, Red Berries	0	1.26421	2.64781	0	0	0	0	0	18.4667	0	17.2465
PN_10921	Unknown	Herbal, Smokey, Spice, Woody	0	7.45056	0	0	0	0	11.8123	8.76028	7.04573	24.4974	0.771366
PN_56021	Unknown	Animal, Smokey	0	0.250686	0	0	0	0	11.9617	0	0	22.0374	2.01899
PP_011714	Anthocyanins	Herbal, Smokey, Vegetal	57.852	64.8394	0	0	19.3494	0	35.1136	37.3293	46.3448	36.0212	35.2158
PP_013691	Unknown	Coffee Chocolate, Smokey	45.8571	25.8744	0	0	0	0	0	14.1792	2.81164	9.01153	0
PP_015632	Unknown	Herbal, Smokey, Woody	21.2956	23.2309	0	0	0	0	0	16.8281	32.0381	31.4075	0
PP_032018	Unknown	Coffee Chocolate, Smokey, Spice, Vegetal, Woody	20.8564	36.5368	2.04399	0	0	0	43.3419	34.8844	42.9954	39.8553	28.6756
PP_108377	Flavonols, Flavanols, Dihydroflavonols	Animal, Smokey, Vegetal, Woody	2.17829	21.0822	0	0	0	0	21.2922	26.0309	34.002	40.4822	3.17265
PP_119604	Unknown	Caramelized, Smokey, Stone Fruits	19.4326	35.6489	1.0995	2.88919	22.8807	0	0	0	0	8.19728	0
PP_128302	Unknown	Coffee Chocolate, Smokey	0	0	0	0	0	0	0	0	3.13918	16.9088	0
PP_139670	Anthocyanins	Coffee Chocolate, Smokey	0	0	0	0	0	0	0	0	7.99127	2.7622	0
PP_177404	Unknown	Herbal, Smokey	7.97351	1.39335	0	0	0	0	0	6.94071	0	6.03409	0
PN_32677	Ellagitannins	Animal, Spice	0	0	0	0	0	0	26.0868	0	0	0	15.1304
PP_005003	Unknown	Coffee Chocolate, Spice, Woody	26.3338	3.61899	0	0	0	0	40.3363	14.9497	19.5231	0	27.9782
PP_016446	Anthocyanins	Coffee Chocolate, Spice	0	0	0	0	0	0	1.0429	0	24.7593	0	0
PP_164260	Unknown	Smokey, Spice, Woody	5.36306	0	0	0	0	0	20.757	17.5759	0	15.0741	0
PP_168680	Unknown	Animal, Spice, Woody	0	0	0	0	0	0	32.2615	47.3109	22.4598	0	51.2752
PP_168729	Unknown	Smokey, Spice, Woody	0	0	0	0	0	0	8.54221	21.457	0	6.88446	0
PN_36794	Unknown	Caramelized, Stone Fruits	11.6068	19.1577	0	9.63807	12.5939	0	0	0	0	0	8.97475
PN_36802	Unknown	Caramelized, Stone Fruits	0	0	0	29.3785	22.2039	0	0	0	0	0	0
PN_59650	Unknown	Caramelized, Stone Fruits	0	0	0	39.0695	16.9294	0	0	0	0	0	0
PP_028122	Flavonols, Flavanols, Dihydroflavonols	Red Berries, Stone Fruits	0	0	2.03654	4.43705	0	0	0	0	0	0	0
PP_040749	Unknown	Caramelized, Stone Fruits	5.47244	7.57649	0	27.0964	8.86434	0	0	0	0	0	0
PP_054120	Unknown	Nuts, Stone Fruits	0	0	0	1.81459	0	2.10193	0	0	0	0	0
PP_094449	Unknown	Animal, Stone Fruits	0	0	0	8.91136	0	0	0	0	0	0	2.10923
PP_132709	Unknown	Caramelized, Stone Fruits	0	0	0	1.20989	11.2317	0	0	0	0	0	0
PP_160596	Unknown	Red Berries, Stone Fruits	0	0	9.47723	35.1377	0	0	0	0	0	0	0
PP_160641	Unknown	Red Berries, Stone Fruits	0	0	3.7447	7.03032	0	0	0	9.33664	0	0	0
PN_50624	Flavonols, Flavanols, Dihydroflavonols	Herbal, Vegetal	2.21636	15.6959	0	0	0	0	0	0	0	0	0
PP_013685	Unknown	Herbal, Vegetal	44.4801	25.9727	0	0	0	0	0	12.9059	1.48348	9.8571	0
PP_015607	Unknown	Coffee Chocolate, Vegetal	21.0887	23.112	0	0	0	0	0	16.8695	32.0523	31.1942	0
PP_110245	Unknown	Spice, Vegetal, Woody	11.8627	0	0	0	0	0	20.0451	8.96171	0	4.68587	0
PP_124528	Unknown	Red Berries, Vegetal	3.76394	0	8.11581	0	0	0	0	0	0	0	0
PP_152217	Phenolic	Nuts, Vegetal	5.02238	0	0	0	0	9.10694	0	0	0.301268	0	2.8077
PN_56481	Unknown | Flavonols, Flavanols, Dihydroflavonols	Smokey, Woody	0	0	0	0	0	0	18.051	6.24361	0	22.5701	0
PN_59298	Unknown	Animal, Woody	0	0	0	0	0	0	0	27.5303	0	0	4.25588
PN_59839	Unknown	Spice, Woody	0	0	0	0	0	0	4.66321	16.808	0	0	0

## Sheet: Taste
Peak.ID	Chemical_class	Attribute	Acidity	Sweetness	Bitterness	Astringency
PP_016356	Unknown	Acidity, Bitterness	10.1411	0	1.76277	0
PP_032018	Unknown	Bitterness, Sweetness	0	45.3954	15.0024	0
PP_125543	Anthocyanins	Bitterness, Sweetness	0	17.9885	10.586	0
PP_128281	Unknown	Bitterness, Sweetness	0	19.0713	10.1722	0
PP_129692	Anthocyanins	Bitterness, Sweetness	0	11.5507	16.6152	0
